# Supplementary material for: Temporomandibular Disorders and Orofacial Outcomes in Subjects with Neck Pain and/or Cervicogenic Headache: A Systematic Review with Meta-Analysis
Source: J Clin Med. 2025 Dec 29;15(1):266. doi: 10.3390/jcm15010266 (PMC12786625; doi:10.3390/jcm15010266)
Supplement: Supplementary file 1 [file jcm-15-00266-s001.zip]

Archive with 1 entries (1 files):
- jcm-3917931-supplementary 2nd proofreading_PB.pdf
